# Supplementary material for: Effects of Virtual Reality on Adults Diagnosed with Chronic Non-Specific Low Back Pain: A Systematic Review
Source: Healthcare (Basel). 2025 Jun 3;13(11):1328. doi: 10.3390/healthcare13111328 (PMC12155277; doi:10.3390/healthcare13111328)
Supplement: Supplementary file 1 [file healthcare-13-01328-s001.zip]

Archive with 1 entries (1 files):
- healthcare-3628408-supplementary.pdf
